# Supplementary material for: Unveiling the Performance of Co-Assembled Hybrid Nanocarriers: Moving towards the Formation of a Multifunctional Lipid/Random Copolymer Nanoplatform
Source: Pharmaceutics. 2024 Sep 13;16(9):1204. doi: 10.3390/pharmaceutics16091204 (PMC11434724; doi:10.3390/pharmaceutics16091204)
Supplement: Supplementary file 1 [file pharmaceutics-16-01204-s001.zip]

Archive with 1 entries (1 files):
- pharmaceutics-3118203-supplementary.pdf
